# Supplementary material for: MXene-Based Flexible Paper Chip for Glucose Detection in Sweat in Low-Temperature Environments
Source: Sensors (Basel). 2025 Jul 9;25(14):4273. doi: 10.3390/s25144273 (PMC12300925; doi:10.3390/s25144273)
Supplement: Supplementary file 1 [file sensors-25-04273-s001.zip]

Archive with 1 entries (1 files):
- sensors-3719494-supplementary.pdf
